# Supplementary material for: Liquid–Liquid Phase Separation in the Presence of Macromolecular Crowding and State-dependent Kinetics
Source: Int J Mol Sci. 2021 Jun 22;22(13):6675. doi: 10.3390/ijms22136675 (PMC8268629; doi:10.3390/ijms22136675)
Supplement: Supplementary file 1 [file ijms-22-06675-s001.zip]

Archive with 5 entries (4 files):
- Videos/
- Videos/Video S1.avi
- Videos/Video S2.avi
- Videos/Video S3.avi
- Videos/Video S4.avi
